# Supplementary material for: Response of Soil Fungal Diversity and Community Composition to Varying Levels of Bamboo Biochar in Red Soils
Source: Microorganisms. 2021 Jun 25;9(7):1385. doi: 10.3390/microorganisms9071385 (PMC8306102; doi:10.3390/microorganisms9071385)
Supplement: Supplementary file 1 [file microorganisms-09-01385-s001.zip]

Archive with 1 entries (1 files):
- microorganisms-1272114-supplementary.pdf
